# Supplementary material for: Correction: Targeting CDH17 Suppresses Tumor Progression in Gastric Cancer by Downregulating Wnt/β-Catenin Signaling
Source: PLoS One. 2019 May 16;14(5):e0217124. doi: 10.1371/journal.pone.0217124 (PMC6521985; doi:10.1371/journal.pone.0217124)
Supplement: S5 File — (XLSX) [file pone.0217124.s005.xlsx]

## Sheet: 24h
Luminometric (24h)
Plate 1														Plate 2														Plate 3
Sample	1	2	3	4	5	6	7	8	9	10	11	12		Sample	1	2	3	4	5	6	7	8	9	10	11	12		Sample	1	2	3	4	5	6	7	8	9	10	11	12
A	Empty_01	Empty_09	Empty_17	Empty_25	Empty_33	Empty_41	Empty_49	Empty_57	Empty_65	Empty_73	Empty_81	Empty_89		A	Empty_01	Empty_09	Empty_17	Empty_25	Empty_33	Empty_41	Empty_49	Empty_57	Empty_65	Empty_73	Empty_81	Empty_89		A	Empty_01	Empty_09	Empty_17	Empty_25	Empty_33	Empty_41	Empty_49	Empty_57	Empty_65	Empty_73	Empty_81	Empty_89
B	Empty_02	Background control_01	Empty_18	AGS-shCDH17-TOP_01	Empty_34	AGS-reCDH17-TOP_01	Empty_50	MKN45-shCDH17-TOP_01	Empty_66	MKN45-reCDH17-TOP_01	Empty_82	Empty_90		B	Empty_02	Background control_01	Empty_18	AGS-shCDH17-TOP_01	Empty_34	AGS-reCDH17-TOP_01	Empty_50	MKN45-shCDH17-TOP_01	Empty_66	MKN45-reCDH17-TOP_01	Empty_82	Empty_90		B	Empty_02	Background control_01	Empty_18	AGS-shCDH17-TOP_01	Empty_34	AGS-reCDH17-TOP_01	Empty_50	MKN45-shCDH17-TOP_01	Empty_66	MKN45-reCDH17-TOP_01	Empty_82	Empty_90
C	Empty_03	Background control_02	Empty_19	Empty_27	AGS-shCDH17-FOP_01	Empty_43	AGS-reCDH17-FOP_01	Empty_59	MKN45-shCDH17-FOP_01	Empty_75	MKN45-reCDH17-FOP_01	Empty_91		C	Empty_03	Background control_02	Empty_19	Empty_27	AGS-shCDH17-FOP_01	Empty_43	AGS-reCDH17-FOP_01	Empty_59	MKN45-shCDH17-FOP_01	Empty_75	MKN45-reCDH17-FOP_01	Empty_91		C	Empty_03	Background control_02	Empty_19	Empty_27	AGS-shCDH17-FOP_01	Empty_43	AGS-reCDH17-FOP_01	Empty_59	MKN45-shCDH17-FOP_01	Empty_75	MKN45-reCDH17-FOP_01	Empty_91
D	Empty_04	Background control_03	Empty_20	AGS-shCDH17-TOP_02	Empty_36	AGS-reCDH17-TOP_02	Empty_52	MKN45-shCDH17-TOP_02	Empty_68	MKN45-reCDH17-TOP_02	Empty_84	Empty_92		D	Empty_04	Background control_03	Empty_20	AGS-shCDH17-TOP_02	Empty_36	AGS-reCDH17-TOP_02	Empty_52	MKN45-shCDH17-TOP_02	Empty_68	MKN45-reCDH17-TOP_02	Empty_84	Empty_92		D	Empty_04	Background control_03	Empty_20	AGS-shCDH17-TOP_02	Empty_36	AGS-reCDH17-TOP_02	Empty_52	MKN45-shCDH17-TOP_02	Empty_68	MKN45-reCDH17-TOP_02	Empty_84	Empty_92
E	Empty_05	Background control_04	Empty_21	Empty_29	AGS-shCDH17-FOP_02	Empty_45	AGS-reCDH17-FOP_02	Empty_61	MKN45-shCDH17-FOP_02	Empty_77	MKN45-reCDH17-FOP_02	Empty_93		E	Empty_05	Background control_04	Empty_21	Empty_29	AGS-shCDH17-FOP_02	Empty_45	AGS-reCDH17-FOP_02	Empty_61	MKN45-shCDH17-FOP_02	Empty_77	MKN45-reCDH17-FOP_02	Empty_93		E	Empty_05	Background control_04	Empty_21	Empty_29	AGS-shCDH17-FOP_02	Empty_45	AGS-reCDH17-FOP_02	Empty_61	MKN45-shCDH17-FOP_02	Empty_77	MKN45-reCDH17-FOP_02	Empty_93
F	Empty_06	Background control_05	Empty_22	AGS-shCDH17-TOP_03	Empty_38	AGS-reCDH17-TOP_03	Empty_54	MKN45-shCDH17-TOP_03	Empty_70	MKN45-reCDH17-TOP_03	Empty_86	Empty_94		F	Empty_06	Background control_05	Empty_22	AGS-shCDH17-TOP_03	Empty_38	AGS-reCDH17-TOP_03	Empty_54	MKN45-shCDH17-TOP_03	Empty_70	MKN45-reCDH17-TOP_03	Empty_86	Empty_94		F	Empty_06	Background control_05	Empty_22	AGS-shCDH17-TOP_03	Empty_38	AGS-reCDH17-TOP_03	Empty_54	MKN45-shCDH17-TOP_03	Empty_70	MKN45-reCDH17-TOP_03	Empty_86	Empty_94
G	Empty_07	Background control_06	Empty_23	Empty_31	AGS-shCDH17-FOP_03	Empty_47	AGS-reCDH17-FOP_03	Empty_63	MKN45-shCDH17-FOP_03	Empty_79	MKN45-reCDH17-FOP_03	Empty_95		G	Empty_07	Background control_06	Empty_23	Empty_31	AGS-shCDH17-FOP_03	Empty_47	AGS-reCDH17-FOP_03	Empty_63	MKN45-shCDH17-FOP_03	Empty_79	MKN45-reCDH17-FOP_03	Empty_95		G	Empty_07	Background control_06	Empty_23	Empty_31	AGS-shCDH17-FOP_03	Empty_47	AGS-reCDH17-FOP_03	Empty_63	MKN45-shCDH17-FOP_03	Empty_79	MKN45-reCDH17-FOP_03	Empty_95
H	Empty_08	Empty_16	Empty_24	Empty_32	Empty_40	Empty_48	Empty_56	Empty_64	Empty_72	Empty_80	Empty_88	Empty_96		H	Empty_08	Empty_16	Empty_24	Empty_32	Empty_40	Empty_48	Empty_56	Empty_64	Empty_72	Empty_80	Empty_88	Empty_96		H	Empty_08	Empty_16	Empty_24	Empty_32	Empty_40	Empty_48	Empty_56	Empty_64	Empty_72	Empty_80	Empty_88	Empty_96
Value	1	2	3	4	5	6	7	8	9	10	11	12		Value	1	2	3	4	5	6	7	8	9	10	11	12		Value	1	2	3	4	5	6	7	8	9	10	11	12
A	24.566	20.037	25.982	23.544	22.081	27.611	27.716	20.702	25.923	41.178	21.718	19.923		A	20.934	20.427	20.685	20.787	23.286	43.527	20.707	22.055	18.736	39.223	20.778	20.697		A	21.373	20.706	20.001	21.649	22.738	41.902	20.818	21.426	22.229	39.982	20.508	23.227
B	24.743	21.635	25.513	416.602	32.389	945.642	35.048	156.087	29.717	632.578	33.658	27.268		B	20.363	21.824	20.512	359.09	36.645	953.57	42.051	133.98	42.919	611.203	40.481	21.958		B	20.333	23.736	22.078	278.012	39.222	524.7	40.754	98.717	40.244	327.768	41.965	20.181
C	20.956	18.549	25.123	25.922	233.67	44.194	266.711	20.603	124.618	34.107	127.049	19.218		C	21.301	23.883	21.832	20.784	261.001	41.683	270.655	23.807	128.095	40.088	131.702	20.776		C	23.387	23.741	21.853	20.784	272.788	40.075	267.942	21.942	125.32	40.144	131.65	21.223
D	21.002	19.392	29.776	416.229	36.799	1065.82	34.672	179.289	36.889	536.391	37.009	28.943		D	22.807	23.278	20.298	338.327	38.521	881.632	43.186	149.615	40.953	529.53	42.539	19.782		D	21.682	23.694	20.014	276.77	40.651	509.128	39.921	104.569	39.705	323.551	40.214	20.265
E	20.083	23.106	25.568	27.145	241.47	42.519	269.625	23.304	124.479	33.367	123.73	20.509		E	21.882	23.056	23.048	21.828	256.364	40.644	268.127	22.014	132.661	45.328	134.773	18.841		E	19.668	23.555	22.571	19.656	265.823	41.911	269.283	23.531	131.094	41.011	129.931	20.314
F	25.151	22.578	27.756	357.737	32.701	962.038	30.755	146.09	39.312	634.13	36.077	20.465		F	20.861	20.334	21.128	383.333	37.399	806.702	45.955	145.602	41.004	638.232	36.068	23.768		F	22.782	20.286	20.838	274.213	40.522	539.803	39.779	95.631	42.468	318.768	39.652	19.694
G	21.934	21.196	25.055	28.586	240.761	42.881	267.471	22.395	126.19	32.148	121.687	22.265		G	22.072	22.919	22.941	20.294	276.605	37.117	269.744	21.002	157.754	41.229	129.191	22.804		G	21.624	21.584	21.587	21.286	257.021	40.435	270.392	21.647	127.418	39.995	126.31	22.544
H	26.362	26.517	22.048	18.143	25.111	28.725	23.493	21.891	17.159	21.714	21.318	24.331		H	21.954	20.561	20.935	22.818	22.733	21.539	19.885	20.724	22.128	19.799	21.834	22.819		H	20.883	23.629	22.539	22.627	21.389	22.935	22.128	23.592	23.674	21.754	20.932	21.002
Plate 1														Plate 2														Plate 3
Back ground control Ave:			21.076											Back ground control Ave:			22.549											Back ground control Ave:			22.766
AGS-shCDH17-TOP:		416.602	416.229	357.737										AGS-shCDH17-TOP:		359.09	338.327	383.333										AGS-shCDH17-TOP:		278.012	276.77	274.213
AGS-shCDH17-FOP:		233.67	241.47	240.761										AGS-shCDH17-FOP:		261.001	256.364	276.605										AGS-shCDH17-FOP:		272.788	265.823	257.021
AGS-reCDH17-TOP:		945.642	1065.82	962.038										AGS-reCDH17-TOP:		953.57	881.632	806.702										AGS-reCDH17-TOP:		524.7	509.128	539.803
AGS-reCDH17-FOP:		266.711	269.625	267.471										AGS-reCDH17-FOP:		270.655	268.127	269.744										AGS-reCDH17-FOP:		267.942	269.283	270.392
MKN45-shCDH17-TOP:		156.087	179.289	146.09										MKN45-shCDH17-TOP:		133.98	149.615	145.602										MKN45-shCDH17-TOP:		98.717	104.569	95.631
MKN45-shCDH17-FOP:		124.618	124.479	126.19										MKN45-shCDH17-FOP:		128.095	132.661	157.754										MKN45-shCDH17-FOP:		125.32	131.094	127.418
MKN45-reCDH17-TOP:		632.578	536.391	634.13										MKN45-reCDH17-TOP:		611.203	529.53	638.232										MKN45-reCDH17-TOP:		327.768	323.551	318.768
MKN45-reCDH17-FOP:		127.049	123.73	121.687										MKN45-reCDH17-FOP:		131.702	134.773	129.191										MKN45-reCDH17-FOP:		131.65	129.931	126.31
Plate 1								Ave						Plate 2								Ave						Plate 3								Ave
[AGS-shCDH17-TOP]-[Back ground control Ave]:					395.526	395.153	336.661	375.78						[AGS-shCDH17-TOP]-[Back ground control Ave]:					336.541	315.778	360.784	337.701						[AGS-shCDH17-TOP]-[Back ground control Ave]:					255.246	254.004	251.447	253.566
[AGS-shCDH17-FOP]-[Back ground control Ave]:					212.594	220.394	219.685	217.558						[AGS-shCDH17-FOP]-[Back ground control Ave]:					238.452	233.815	254.056	242.108						[AGS-shCDH17-FOP]-[Back ground control Ave]:					250.022	243.057	234.255	242.445
[AGS-reCDH17-TOP]-[Back ground control Ave]:					924.566	1044.74	940.962	970.09						[AGS-reCDH17-TOP]-[Back ground control Ave]:					931.021	859.083	784.153	858.086						[AGS-reCDH17-TOP]-[Back ground control Ave]:					501.934	486.362	517.037	501.778
[AGS-reCDH17-FOP]-[Back ground control Ave]:					245.635	248.549	246.395	246.86						[AGS-reCDH17-FOP]-[Back ground control Ave]:					248.106	245.578	247.195	246.96						[AGS-reCDH17-FOP]-[Back ground control Ave]:					245.176	246.517	247.626	246.44
[MKN45-shCDH17-TOP]-[Back ground control Ave]:					135.011	158.213	125.014	139.413						[MKN45-shCDH17-TOP]-[Back ground control Ave]:					111.431	127.066	123.053	120.517						[MKN45-shCDH17-TOP]-[Back ground control Ave]:					75.951	81.803	72.865	76.873
[MKN45-shCDH17-FOP]-[Back ground control Ave]:					103.542	103.403	105.114	104.02						[MKN45-shCDH17-FOP]-[Back ground control Ave]:					105.546	110.112	135.205	116.954						[MKN45-shCDH17-FOP]-[Back ground control Ave]:					102.554	108.328	104.652	105.178
[MKN45-reCDH17-TOP]-[Back ground control Ave]:					611.502	515.315	613.054	579.957						[MKN45-reCDH17-TOP]-[Back ground control Ave]:					588.654	506.981	615.683	570.439						[MKN45-reCDH17-TOP]-[Back ground control Ave]:					305.002	300.785	296.002	300.596
[MKN45-reCDH17-FOP]-[Back ground control Ave]:					105.973	102.654	100.611	103.079						[MKN45-reCDH17-FOP]-[Back ground control Ave]:					109.153	112.224	106.642	109.34						[MKN45-reCDH17-FOP]-[Back ground control Ave]:					108.884	107.165	103.544	106.531
						Plate 1	Plate 2	Plate 3
Ave{[AGS-shCDH17-TOP]-[Back ground control Ave]}						375.78	337.701	253.566
Ave{[AGS-shCDH17-FOP]-[Back ground control Ave]}						217.558	242.108	242.445
Ave{[AGS-reCDH17-TOP]-[Back ground control Ave]}						970.09	858.086	501.778
Ave{[AGS-reCDH17-FOP]-[Back ground control Ave]}						246.86	246.96	246.44
Ave{[MKN45-shCDH17-TOP]-[Back ground control Ave]}						139.413	120.517	76.873
Ave{[MKN45-shCDH17-FOP]-[Back ground control Ave]}						104.02	116.954	105.178
Ave{[MKN45-reCDH17-TOP]-[Back ground control Ave]}						579.957	570.439	300.596
Ave{[MKN45-reCDH17-FOP]-[Back ground control Ave]}						103.079	109.34	106.531
Protein content										Sample		O.D.-1	O.D.-2	O.D.-3	Total potein-1 (ug/50ul)	Total potein-2 (ug/50ul)	Total potein-3 (ug/50ul)	Total potein-1 (ug)	Total potein-2 (ug)	Total potein-3 (ug)	Ave Total protein (ug)
										AGS-shCDH17-TOP:		0.75095	0.74597	0.81992	19.1829	19.0518	20.9979	19.1829	19.0518	20.9979	19.7442
										AGS-shCDH17-FOP:		0.57999	0.56198	0.55601	14.6839	14.21	14.0529	14.6839	14.21	14.0529	14.3156
BSA (ug/ml)	O.D.									AGS-reCDH17-TOP:		0.57098	0.58797	0.60598	14.4468	14.8939	15.3679	14.4468	14.8939	15.3679	14.9029
0	0									AGS-reCDH17-FOP:		0.59838	0.60476	0.60647	15.1679	15.3358	15.3808	15.1679	15.3358	15.3808	15.2948
1.37	0.06261									MKN45-shCDH17-TOP:		0.88235	0.80955	0.79982	22.6408	20.725	20.4689	22.6408	20.725	20.4689	21.2782
2.74	0.13011									MKN45-shCDH17-FOP:		0.85214	0.78648	0.7842	21.8458	20.1179	20.0579	21.8458	20.1179	20.0579	20.6739
5.48	0.26002									MKN45-reCDH17-TOP:		0.72743	0.71945	0.59268	18.5639	18.3539	15.0179	18.5639	18.3539	15.0179	17.3119
10.96	0.45594									MKN45-reCDH17-FOP:		0.72367	0.72294	0.72484	18.465	18.4458	18.4958	18.465	18.4458	18.4958	18.4689
21.92	0.83598
43.84	1.68975
Luminescent values were normalized to protein content
AGS-shCDH17-TOP:		19.0324	17.1038	12.8425
AGS-shCDH17-FOP:		15.1972	16.9121	16.9357
AGS-reCDH17-TOP:		65.0941	57.5785	33.6698
AGS-reCDH17-FOP:		16.1401	16.1466	16.1126
MKN45-shCDH17-TOP:		6.55189	5.66384	3.61275
MKN45-shCDH17-FOP:		5.03146	5.65711	5.08749
MKN45-reCDH17-TOP:		33.5004	32.9506	17.3635
MKN45-reCDH17-FOP:		5.58125	5.92022	5.76814
TOP/FOP and P value
		Plate 1	Plate 2	Plate 3							P value
AGS-shCDH17:		1.25236	1.01133	0.758312			AGS-shCDH17 vs. AGS-reCDH17				0.021
AGS-reCDH17:		4.03307	3.56598	2.08965			MKN-45-shCDH17 vs. MKN-45-reCDH17				0.015
MKN45-shCDH17:		1.30218	1.00119	0.710125
MKN45-reCDH17:		6.00232	5.56578	3.01025
