# Supplementary material for: Correction: Targeting CDH17 Suppresses Tumor Progression in Gastric Cancer by Downregulating Wnt/β-Catenin Signaling
Source: PLoS One. 2019 May 16;14(5):e0217124. doi: 10.1371/journal.pone.0217124 (PMC6521985; doi:10.1371/journal.pone.0217124)
Supplement: S6 File — (XLSX) [file pone.0217124.s006.xlsx]

## Sheet: Corrected Figure 4A
Raw data and analytical data summarized in Corrected Figure 4A
AGS-1 Tumor formation												AGS-2 Tumor formation										AGS-3 Tumor formation
	Mouse 1		Mouse 2		Mouse 3		Mouse 4						Mouse 1		Mouse 2		Mouse 3						Mouse 1		Mouse 2		Mouse 3
	Length	Width	Length	Width	Length	Width	Length	Width					Length	Width	Length	Width	Length	Width					Length	Width	Length	Width	Length	Width
Week 1	0	0	0	0	0	0	0	0				Week 1	0	0	0	0	0	0				Week 1	0	0		0	0	0
Week 2	2.87	1.61	2.92	2.46	1.94	1.44	2.62	2.54				Week 2	2.55	2.55	2.77	2.64	2	1.86				Week 2	3.76	2.32	4.66	3.22	3.36	2.9
Week 3	4.03	2.44	4.33	2.62	2.86	2.17	5.15	3.44				Week 3	4.32	4.08	3.01	3.01	2.92	2.22				Week 3	4.6	2.83	5.46	3.58	4.44	3.34
Week 4	6.38	4.53	8.03	6.43	5.22	5.2	8.04	6.11				Week 4	5.95	5.11	5.69	3.92	5.03	5.01				Week 4	7.45	5.88	8.12	6.58	6.54	6
Week 5	8.35	6.91	10.37	8.34	6.2	6.07	10.48	7.92				Week 5	9.45	8.63	8.81	7.53	Died	Died				Week 5	8.04	6.65	9.52	7.86	7.6	6.82
Week 6	9.58	7.72	11.84	9.3	7.99	7.48	11.23	8.11				Week 6	10	9.72	9.64	8.57	Died	Died				Week 6	8.4	7.12	10.1	8.12	8.28	7.02
Week 7	11.86	9.09	13.31	10.01	9.82	8.53	12.31	8.61				Week 7	11.99	10.7	10.51	9.4	Died	Died				Week 7	10.72	8.66	12.4	9.36	10.8	8.56
Week 8	13.54	10.82	14.3	11.06	11.37	10.33	13.07	9.05				Week 8	12.17	11.99	12.13	11.67	Died	Died				Week 8	12.34	9.42	13.66	10.12	12.41	10.06
AGS-1 Tumor size (volume)												AGS-2 Tumor size (volume)										AGS-3 Tumor size
	Mouse 1		Mouse 2		Mouse 3		Mouse 4		AGS-1 Average Tumor size				Mouse 1		Mouse 2		AGS-2 Average Tumor size						Mouse 1		Mouse 2		Mouse 3		AGS-3 Average Tumor size
Week 1	0		0		0		0		0			Week 1	0		0		0					Week 1	0		0		0		0
Week 2	3.71966		8.83534		2.01139		8.4516		5.7545			Week 2	8.29069		9.6529		8.97179					Week 2	10.1189		24.1584		14.1288		16.1354
Week 3	11.9965		14.8614		6.73373		30.4715		16.0158			Week 3	35.9562		13.6355		24.7958					Week 3	18.4205		34.9888		24.7654		26.0582
Week 4	65.4617		166		70.5744		150.075		113.028			Week 4	77.6835		43.7174		60.7005					Week 4	128.79		175.783		117.72		140.764
Week 5	199.348		360.646		114.219		328.686		250.725			Week 5	351.903		249.767		300.835					Week 5	177.774		294.071		176.747		216.197
Week 6	285.476		512.021		223.522		369.31		347.582			Week 6	472.392		354.004		413.198					Week 6	212.916		332.969		204.021		249.969
Week 7	489.985		666.832		357.256		456.283		492.589			Week 7	686.368		464.332		575.35					Week 7	401.976		543.18		395.677		446.944
Week 8	792.58		874.614		606.64		535.233		702.267			Week 8	874.78		825.986		850.383					Week 8	547.504		699.49		627.968		624.987
Mock-1 Tumor formation												Mock-2 Tumor formation										Mock-3 Tumor formation
	Mouse 1		Mouse 2		Mouse 3		Mouse 4						Mouse 1		Mouse 2		Mouse 3						Mouse 1		Mouse 2		Mouse 3
	Length	Width	Length	Width	Length	Width	Length	Width					Length	Width	Length	Width	Length	Width					Length	Width	Length	Width	Length	Width
Week 1	0	0	0	0	0	0	0	0				Week 1	0	0	0	0	0	0				Week 1	0	0	0	0	0	0
Week 2	2.53	2.03	2.81	2.23	2.41	1.67	2.69	2.45				Week 2	2.56	1.6	2.5	2.02	2.42	1.9				Week 2	2.2	1.1	2.4	1.42	2.02	0.9
Week 3	2.93	2.82	2.86	2.81	2.76	1.99	3.74	3.44				Week 3	4.04	2.84	5.44	3.7	4	3.12				Week 3	3.26	2.56	5.56	3.46	3.5	2.88
Week 4	5.05	5	5.8	5	5.21	3.91	5.5	4.89				Week 4	5.46	4.88	7.74	6.1	6.4	5.4				Week 4	5.68	4.94	6.9	6.46	5.42	4.36
Week 5	7.96	7.25	8.87	8.3	7.33	6.66	Died	Died				Week 5	7.84	7.24	9.34	8.74	8.22	7.88				Week 5	7.2	6.55	8.74	8.38	6.96	6.12
Week 6	7.99	7.25	8.89	8.32	7.37	6.7	Died	Died				Week 6	8.24	7.9	10.32	9.44	8.68	8.66				Week 6	7.9	6.72	9.12	8.55	7.84	6.46
Week 7	8.57	8.41	10.12	9.31	9.18	7.13	Died	Died				Week 7	9.58	8.42	11.25	9.82	10.64	9.38				Week 7	9.64	8.4	11.02	9.56	10.3	8.32
Week 8	10.01	10.01	12.78	10.76	10.17	8.1	Died	Died				Week 8	11.25	9.22	14.32	10.64	11.24	10.78				Week 8	11.26	10.1	13.62	11.6	11.11	9.8
Mock-1 Tumor size (volume)												Mock-2 Tumor size (volume)										Mock-3 Tumor size
	Mouse 1		Mouse 2		Mouse 3		Mock-1 Average Tumor size						Mouse 1		Mouse 2		Mouse 3		Mock-2 Average Tumor size				Mouse 1		Mouse 2		Mouse 3		Mock-3 Average Tumor size
Week 1	0		0		0		0					Week 1	0		0		0		0			Week 1	0		0		0		0
Week 2	5.21294		6.98692		3.36062		5.18683					Week 2	3.2768		5.1005		4.3681		4.24847			Week 2	1.331		2.41968		0.8181		1.52293
Week 3	11.6503		11.2914		5.46494		9.46888					Week 3	16.2925		37.2368		19.4688		24.3327			Week 3	10.6824		33.281		14.5152		19.4929
Week 4	63.125		72.5		39.8255		58.4835					Week 4	65.0133		144.003		93.312		100.776			Week 4	69.3062		143.974		51.516		88.2654
Week 5	209.199		305.527		162.563		225.763					Week 5	205.477		356.73		255.208		272.472			Week 5	154.449		306.881		130.341		197.224
Week 6	209.987		307.694		165.42		227.7					Week 6	257.129		459.826		325.481		347.479			Week 6	178.376		333.347		163.588		225.104
Week 7	303.07		438.581		233.341		324.997					Week 7	339.594		542.432		468.077		450.034			Week 7	340.099		503.579		356.495		400.058
Week 8	501.502		739.819		333.627		524.982					Week 8	478.172		810.581		653.091		647.281			Week 8	574.316		916.354		533.502		674.724
shCDH17-1 Tumor formation												shCDH17-2 Tumor formation										shCDH17-3 Tumor formation
	Mouse 1		Mouse 2		Mouse 3		Mouse 4						Mouse 1		Mouse 2		Mouse 3						Mouse 1		Mouse 2		Mouse 3
	Length	Width	Length	Width	Length	Width	Length	Width					Length	Width	Length	Width	Length	Width					Length	Width	Length	Width	Length	Width
Week 1	0	0	0	0	0	0	0	0				Week 1	0	0	0	0	0	0				Week 1	0	0	0	0	0	0
Week 2	1.1	1.1	1.8	1.58	0	0	0	0				Week 2	2.35	2.26	0	0	0	0				Week 2	2	1.66	1.64	1.22	2.02	1.74
Week 3	2.3	1.55	3.05	2.12	2.02	1.45	0	0				Week 3	4.44	3.73	1.07	1.01	0	0				Week 3	3.32	2.58	2.6	2.1	3.12	2.2
Week 4	2.56	2.05	3.46	2.68	2.48	2.05	0	0				Week 4	5.93	4.52	3.05	2.97	0	0				Week 4	4.2	4.16	3.86	3.6	4.3	4.12
Week 5	3.76	3.15	5.04	4.1	3.72	3.03	0	0				Week 5	6.1	4.77	3.61	3.37	0	0				Week 5	4.58	4.32	4.2	3.48	4.78	4.52
Week 6	4.34	3.55	5.65	4.74	4.28	3.68	0	0				Week 6	7.53	6.27	5.95	5.56	0	0				Week 6	5.42	5.2	4.66	3.8	5.6	5.12
Week 7	4.82	4.31	5.98	5.26	4.64	4.3	0	0				Week 7	7.76	6.55	6.27	5.95	0	0				Week 7	6.44	5.86	5.04	4.8	6.6	5.34
Week 8	6.92	4.95	8.33	6.24	6.29	5.08	0	0				Week 8	8.39	6.84	6.82	6.44	0	0				Week 8	7.5	6.2	6.42	5.68	7.2	6.28
shCDH17-1 Tumor size (volume)												shCDH17-2 Tumor size (volume)										shCDH17-3 Tumor size
	Mouse 1		Mouse 2		Mouse 3		Mouse 4		shCDH17-1 Average Tumor size				Mouse 1		Mouse 2		Mouse 3		shCDH17-2 Average Tumor size				Mouse 1		Mouse 2		Mouse 3		shCDH17-3 Average Tumor size
Week 1	0		0		0		0		0			Week 1	0		0		0		0			Week 1	0		0		0		0
Week 2	0.6655		2.24676		0		0		0.728065			Week 2	6.00143		0		0		2.00048			Week 2	2.7556		1.22049		3.05788		2.34465
Week 3	2.76288		6.85396		2.12352		0		2.93509			Week 3	30.8866		0.545754		0		10.4775			Week 3	11.0496		5.733		7.5504		8.11101
Week 4	5.3792		12.4256		5.2111		0		5.75396			Week 4	60.5761		13.4519		0		24.676			Week 4	36.3418		25.0128		36.495		32.6165
Week 5	18.6543		42.3612		17.0765		0		19.523			Week 5	69.3963		20.4992		0		29.9652			Week 5	42.7369		25.4318		48.8287		38.9991
Week 6	27.3474		63.471		28.9807		0		29.9498			Week 6	148.013		91.968		0		79.9937			Week 6	73.2784		33.6452		73.4003		60.108
Week 7	44.7684		82.7261		42.8968		0		42.5978			Week 7	166.462		110.987		0		92.4828			Week 7	110.574		58.0608		94.1015		87.5786
Week 8	84.7786		162.175		81.1611		0		82.0287			Week 8	196.266		141.425		0		112.564			Week 8	144.15		103.562		141.978		129.897

## Sheet: Corrected Figure 4B
Raw data and analytical data summarized in Corrected Figure 4B
Treated with v-Mock									Treated with v-shCDH17
	mouse 1		mouse 2		mouse 3					mouse 1		mouse 2		mouse 3
	Length	width	Length	width	Length	width				Length	width	Length	width	Length	width
week 0	0	0	0	0	0	0			week 0	0	0	0	0	0	0
week 1	2.06	1.97	3.32	1.6	2.02	1.65			week 1	1.74	1.2	2.08	1.47	1.49	1.42
week 2	3.24	3.24	6.23	2.76	3.56	2.65			week 2	2.55	2.17	3.3	2.13	2.52	2.52
week 3	6.68	5.14	7.35	4.97	5.97	4.79			week 3	3.62	2.95	4.54	3.48	3.58	3.32
week 4	8.54	7.61	9.85	6.49	7.85	7.83			week 4	3.77	3.71	5.88	3.57	3.75	3.65
week 5	9.48	8.12	11.23	6.47	8.04	7.93			week 5	4.44	4.5	6.01	4.08	4.72	4.6
week 6	11.35	8.6	13.45	7.76	10.36	8.22			week 6	5.21	4.49	6.84	4.76	5.27	5.06
week 7	13.67	9.75	14.02	9.23	12.48	9.6			week 7	6.25	5.35	7.3	5.55	5.38	5.19
tumor size v-Mock (Volume)									tumor size v-shCDH17 (Volume)
	mouse 1		mouse 2		mouse 3					mouse 1		mouse 2		mouse 3
week 0	0		0		0				week 0	0		0		0
week 1	3.99733		4.2496		2.74972				week 1	1.2528		2.24734		1.50222
week 2	17.0061		23.7288		12.5				week 2	6.00385		7.48588		8.0015
week 3	88.2415		90.7758		68.4881				week 3	15.7515		27.4906		19.7301
week 4	247.285		207.441		240.637				week 4	25.9453		37.47		24.9797
week 5	312.529		235.049		252.797				week 5	44.955		50.0224		49.9376
week 6	419.723		404.963		350.004				week 6	52.5171		77.489		67.4655
week 7	649.752		597.202		575.078				week 7	89.4453		112.429		72.4581
